# Supplementary material for: Detecting CSSLs and yield QTLs with additive, epistatic and QTL×environment interaction effects from Oryza sativa × O. nivara IRGC81832 cross
Source: Sci Rep. 2020 May 8;10:7766. doi: 10.1038/s41598-020-64300-0 (PMC7210974; doi:10.1038/s41598-020-64300-0)
Supplement: Supplementary file 2 — Dataset 2. [file 41598_2020_64300_MOESM2_ESM.xlsx]

## Sheet: Title page
Detecting CSSLs and yield QTLs with additive, epistatic and QTL×environment interaction effects from Oryza sativa × O.nivara IRGC81832 cross
Divya B, Malathi S, Rao YV, Krishnamraju A, Sukumar M, Kavitha B, Sarla N*
ICAR- National Professor Project, ICAR-Indian Institute of Rice Research, Hyderabad, India
*sarla_neelamraju@yahoo.com
Supplementary Table 7. CSSLs detected from 90 backcross introgression lines and their genotypic composition
Supplementary Table 8. Markers associated to yield traits based on single marker analysis (SMA) detected using QTL IciMapping 3.2
Supplementary Table 9. QTLs for yield traits based on interval mapping (IM) detected using QTL IciMapping 3.2
Supplementary Table 10. QTLs foryield traits based on composite interval mapping (CIM) detected using QTL IciMapping 3.2 in multiple environments
Supplementary Table 11. Flanking markers of QTLs identified in this study and previous studies

## Sheet: Supp Table 7
Supplementary Table 7. CSSLs detected from 90 backcross introgression lines and their genotypic composition
				Best segment size		% donor	% recur rent	# of segments			# of chr w/segment
desired size:	10	average		28.39		11.94	88.05	7.92			6.11
min desired:	5	min		5.82		2.32	73.49	2			2
max desired:	25	max		120.31		26.5	97.67	16			11
		median		22.14		10.34	89.65	7			6
Line #	Chr	Seed marker		Best segment size		% donor	% recur rent		# of segments	# of chr w/segment
NK20	1	1		42.06		11.49	88.51		7	6
NK86	1	2		56.77		11.76	88.24		8	7
NK81	1	3		28.64		7.14	92.86		5	4
NK67	1	4		34.93		9.09	90.91		7	6
NK23	1	5		9.52		9.3	90.7		6	5
NK87	1	6		70.94		22.5	77.5		15	11
NK39	1	7		70.94		7.06	92.94		5	4
NK13	1	8		70.94		19.77	80.23		12	8
NK60	1	9		21.44		12.2	87.8		7	6
NK25	1	10		22.29		5.88	94.12		4	2
NK53	1	11		26.44		8.14	91.86		7	6
NK22	1	12		120.31		8.14	91.86		6	6
NK64	1	13		36.47		11.76	88.24		8	6
NK50	1	14		36.47		10.23	89.77		8	7
NK66	2	1		28.12		9.2	90.8		7	7
NK46	2	2		13.81		21.69	78.31		10	8
NK59	2	3		13.81		19.05	80.95		14	10
NK12	2	4		13.81		10.71	89.29		8	6
NK26	2	6		13.81		4.94	95.06		4	3
NK51	2	8		13.81		10.59	89.41		9	8
NK27	2	10		13.81		8.05	91.95		7	6
NK10	3	1		13.81		9.52	90.48		4	4
NK70	3	2		13.81		6.98	93.02		5	4
NK18	3	3		30.3		3.41	96.59		3	3
NK74	3	4		24.5		20.73	79.27		12	9
NK75	3	5		15.07		19.51	80.49		11	8
NK68	3	6		86.81		8.05	91.95		7	6
NK44	3	7		66.28		19.05	80.95		13	8
NK77	3	8		5.82		15.12	84.88		12	8
NK8	3	9		14.09		11.9	88.1		7	6
NK17	3	10		45.64		4.55	95.45		4	4
NK42	3	11		45.64		4.55	95.45		4	4
NK14	4	1		17.9		11.49	88.51		7	7
NK90	4	2		17.9		12.82	87.18		9	7
NK61	4	3		8.91		26.51	73.49		16	10
NK49	4	4		8.91		8.14	91.86		7	6
NK35	4	5		8.91		18.07	81.93		14	11
NK78	4	6		23.16		19.77	80.23		13	9
NK76	4	7		37.25		14.29	85.71		11	8
NK43	4	8		37.25		8.33	91.67		7	6
NK65	5	1		19.33		17.98	82.02		12	9
NK24	5	3		19.33		2.33	97.67		2	2
NK9	5	5		19.33		5.68	94.32		4	4
NK34	6	1		19.33		10.34	89.66		7	6
NK48	6	3		22.27		9.21	90.79		6	6
NK58	6	4		27.11		9.3	90.7		6	3
NK15	6	5		14.82		14.29	85.71		10	9
NK40	6	6		23.15		17.07	82.93		10	8
NK21	7	1		46.3		3.61	96.39		3	3
NK2	7	2		22.14		4.71	95.29		3	3
NK5	7	3		22.14		13.1	86.9		9	7
NK41	7	5		22.14		25.88	74.12		12	8
NK19	7	7		22.14		3.57	96.43		3	3
NK85	8	1		22.14		8.24	91.76		6	6
NK3	8	3		20.08		11.49	88.51		6	4
NK73	8	5		43.89		10.34	89.66		8	7
NK31	8	6		43.89		7.14	92.86		6	4
NK69	8	7		31.41		9.3	90.7		8	5
NK82	8	8		31.41		17.28	82.72		9	6
NK6	9	1		38.38		4.55	95.45		4	4
NK71	9	2		38.38		8.05	91.95		5	5
NK55	9	4		38.38		25.61	74.39		16	9
NK54	10	1		15.78		14.63	85.37		7	5
NK79	10	2		12.6		15.29	84.71		9	6
NK56	10	5		12.6		19.77	80.23		14	8
NK88	11	1		12.6		18.42	81.58		9	7
NK89	11	5		12.6		17.5	82.5		12	7
NK84	12	1		7.4		12.94	87.06		9	6
NK11	12	2		19.54		7.06	92.94		3	3
NK47	12	6		19.54		9.52	90.48		6	5
Lines w/ segments
Total # of lines:			70
Lines w/ segments:			70
Lines w/ one marker:			0

## Sheet: Supp Table 8
Supplementary Table 8. Markers associated with yield traits based on single marker analysis (SMA) detected using QTL IciMapping 3.2
Trait ID	Trait Name	Chrom	Position	Marker Name	LOD	PVE(%)	Add
1	DFF	1	295.7	RM5	4.54	6.71	3.54
1	DFF	1	332.17	RM212	2.76	4.27	4.61
1	DFF	2	64	RM3874	2.76	4.27	3.09
1	DFF	3	123.55	RM231	4.54	6.72	4.25
1	DFF	3	138.62	RM16	3.85	5.79	3.81
1	DFF	3	167.34	RM55	3.58	5.42	4.32
1	DFF	5	28.4	RM163	3.23	4.93	3.09
1	DFF	7	47.93	RM214	5.24	7.66	10.46
1	DFF	8	127.98	RM25	4.09	6.12	3.52
1	DFF	11	0	RM206	2.71	4.21	4.27
1	DFF	12	7.4	RM235	2.5	3.89	-2.42
1	DFF	12	32.9	RM19	7.36	10.15	4.9
2	DM	1	295.7	RM5	4.44	6.64	3.5
2	DM	1	332.17	RM212	2.63	4.12	4.52
2	DM	2	64	RM3874	2.73	4.28	3.08
2	DM	3	123.55	RM231	4.45	6.67	4.22
2	DM	3	138.62	RM16	3.66	5.58	3.73
2	DM	3	167.34	RM55	3.45	5.29	4.25
2	DM	5	28.4	RM163	3.28	5.05	3.12
2	DM	7	47.93	RM214	5.12	7.58	10.36
2	DM	8	127.98	RM25	4.27	6.41	3.59
2	DM	11	0	RM206	2.73	4.29	4.29
2	DM	12	32.9	RM19	7.33	10.22	4.89
3	PH	1	267	RM431	15.41	54.57	-18.85
6	PW	1	295.7	RM5	2.99	4.24	-0.21
6	PW	2	41.93	RM6318	2.6	3.73	-0.35
6	PW	2	63.43	RM250	3.28	4.62	-0.21
6	PW	3	123.55	RM231	2.63	3.77	-0.24
6	PW	4	0	RM551	2.6	3.73	-0.2
6	PW	8	127.98	RM25	4.13	5.7	-0.25
6	PW	10	15.78	RM474	2.53	3.63	-0.32
6	PW	10	28.38	RM6100	2.82	4.02	-0.4
6	PW	11	47.5	RM21	5.37	7.19	-0.26
7	GY	11	0	RM206	4.04	18.72	-3.14
8	BM	1	267	RM431	5.25	23.58	-4.33
9	BY	8	0	RM137	2.76	8.47	-66.55
9	BY	11	0	RM206	3.87	11.54	-77.68
9	BY	11	47.5	RM21	3.01	9.17	-43.15
10	TDM	1	267	RM431	3.01	14.29	-4.75
11	HI	3	123.55	RM231	2.69	10.44	-3.09
11	HI	4	29.91	RM470	2.79	10.79	-5.18
12	PDP	1	295.7	RM5	3.13	6.32	-0.01
12	PDP	8	0	RM137	3	6.09	-0.02
12	PDP	8	127.98	RM25	3.38	6.79	-0.01
12	PDP	11	0	RM206	5.07	9.75	-0.03
12	PDP	11	47.5	RM21	3.09	6.24	-0.01

## Sheet: Supp Table 9
Supplementary Table 9. QTLs for yield traits based on interval mapping (IM) detected using QTL IciMapping 3.2
Trait Name	Chr	Position	Left Marker	Right Marker	LOD	PVE(%)	Add	LeftCI	RightCI
DFF	1	23	RM490	RM8094	6.69	1.83	8.53	18.5	31.5
DFF	1	55	RM8094	RM493	4.43	1.78	8.66	50.5	55.5
DFF	1	86	RM493	RM1220	5.59	1.73	8.35	80.5	92.5
DFF	1	110	RM1220	RM84	4.31	1.78	8.17	104.5	114.5
DFF	1	146	RM1	RM9	5.09	1.84	8.33	140.5	147.5
DFF	1	202	RM237	RM495	3.07	1.59	9.15	199.5	204.5
DFF	1	234	RM495	RM128	2.55	1.75	7.9	232.5	237.5
DFF	1	285	RM226	RM5	9.73	1.82	7.94	278.5	289.5
DFF	1	316	RM5	RM212	12.56	1.82	8.26	305.5	326.5
DFF	2	17	RM475	RM279	4.82	1.7	7.82	10.5	22.5
DFF	2	37	RM279	RM6318	5.42	1.59	8.92	33.5	40.5
DFF	2	48	RM6318	RM5654	6.94	1.58	9.32	44.5	52.5
DFF	2	61	RM5654	RM53	5.73	1.44	10.13	58.5	62.5
DFF	2	64	RM3874	RM555	2.77	0.38	3.09	63.5	64.5
DFF	2	114	RM8080	RM341	5.4	1.67	8.99	109.5	121.5
DFF	3	22	RM156	RM517	8.06	1.84	8.58	12.5	30.5
DFF	3	49	RM517	RM15855	6.71	1.79	8.73	44.5	55.5
DFF	3	87	RM15855	RM251	4.49	1.65	7.42	81.5	92.5
DFF	3	115	RM251	RM231	8.96	1.62	9.04	108.5	119.5
DFF	3	132	RM231	RM16	10.56	1.65	8.08	127.5	135.5
DFF	3	154	RM16	RM55	13.41	1.86	8.27	145.5	161.5
DFF	3	175	RM55	RM85	10.02	1.83	8.21	170.5	181.5
DFF	4	10	RM551	RM6997	6.36	1.75	8.4	6.5	13.5
DFF	4	18	RM6997	RM185	3.85	1.07	6.85	17.5	18.5
DFF	4	26	RM241	RM470	7.82	1.64	9.36	22.5	28.5
DFF	4	33	RM470	RM348	7.61	1.63	9.37	30.5	36.5
DFF	4	52	RM17499	RM16742	2.94	1.46	9.57	48.5	54.5
DFF	4	68	RM16742	RM307	5.29	1.73	8.77	63.5	74.5
DFF	4	97	RM307	RM261	5.16	1.74	8.76	89.5	105.5
DFF	5	1	RM13	RM507	3.11	1.31	8.95	0	1.5
DFF	5	10	RM5140	RM289	5.55	0.74	14.37	9.5	12.5
DFF	5	25	RM122	RM178	2.51	0.73	14.85	21.5	25.5
DFF	5	42	RM163	RM574	6.41	1.86	8.25	35.5	47.5
DFF	6	104	RM30	RM340	7.45	1.7	8.46	99.5	109.5
DFF	7	1	RM427	RM248	2.51	0.73	6.5	0	1.5
DFF	7	22	RM21078	RM1132	4.58	1.61	9.5	17.5	27.5
DFF	7	44	RM1132	RM214	6.75	1.64	9.3	39.5	46.5
DFF	7	63	RM11	RM455	4.71	1.3	10.31	59.5	66.5
DFF	8	13	RM137	RM408	9.14	1.78	8.77	5.5	19.5
DFF	8	116	RM3819	RM25	8.11	1.79	8.48	109.5	122.5
DFF	10	9	RM271	RM474	4.18	1.55	9.42	5.5	13.5
DFF	10	23	RM474	RM6100	6.81	1.56	9.86	19.5	26.5
DFF	10	37	RM6100	RM228	8.45	1.69	9	31.5	41.5
DFF	10	55	RM228	RM484	7.24	1.84	8.18	49.5	63.5
DFF	11	8	RM206	RM144	6.34	1.69	8.8	3.5	13.5
DFF	11	53	RM26998	RM209	3.21	1.45	9.89	49.5	56.5
DFF	12	43	RM19	RM247	12.12	1.84	7.78	36.5	55.5
DM	1	23	RM490	RM8094	5.9	1.87	8.46	17.5	32.5
DM	1	55	RM8094	RM493	3.71	1.8	8.65	50.5	56.5
DM	1	87	RM493	RM1220	5.09	1.74	8.16	80.5	92.5
DM	1	110	RM1220	RM84	3.83	1.82	7.96	104.5	114.5
DM	1	146	RM1	RM9	4.36	1.9	8.18	140.5	146.5
DM	1	202	RM237	RM495	2.59	1.63	9.07	200.5	203.5
DM	1	285	RM226	RM5	9.31	1.87	7.75	278.5	290.5
DM	1	316	RM5	RM212	11.94	1.88	8.18	305.5	326.5
DM	2	17	RM475	RM279	4.27	1.72	7.77	10.5	22.5
DM	2	37	RM279	RM6318	5.06	1.64	8.91	33.5	40.5
DM	2	48	RM6318	RM5654	6.52	1.64	9.22	44.5	52.5
DM	2	61	RM5654	RM53	5.34	1.43	10.1	58.5	62.5
DM	2	64	RM3874	RM555	2.75	0.4	3.08	63.5	64.5
DM	2	114	RM8080	RM341	4.87	1.7	9	109.5	121.5
DM	3	22	RM156	RM517	7.27	1.9	8.45	12.5	30.5
DM	3	49	RM517	RM15855	5.97	1.84	8.65	44.5	55.5
DM	3	87	RM15855	RM251	3.85	1.67	7.24	81.5	92.5
DM	3	115	RM251	RM231	8.41	1.65	8.98	108.5	120.5
DM	3	132	RM231	RM16	9.99	1.68	7.83	127.5	135.5
DM	3	154	RM16	RM55	12.54	1.92	8.14	145.5	161.5
DM	3	175	RM55	RM85	9.17	1.88	8.08	170.5	181.5
DM	4	10	RM551	RM6997	5.83	1.81	8.31	6.5	13.5
DM	4	18	RM6997	RM185	3.93	1.13	6.83	17.5	18.5
DM	4	26	RM241	RM470	7.25	1.69	9.3	22.5	28.5
DM	4	33	RM470	RM348	7.04	1.68	9.3	30.5	36.5
DM	4	50	RM17499	RM16742	2.67	0.78	14.26	48.5	54.5
DM	4	68	RM16742	RM307	4.65	1.73	8.7	63.5	74.5
DM	4	97	RM307	RM261	4.53	1.77	8.69	89.5	106.5
DM	5	1	RM13	RM507	2.78	1.34	8.77	0	1.5
DM	5	10	RM5140	RM289	5.45	0.77	14.41	9.5	12.5
DM	5	41	RM163	RM574	5.72	1.91	8.14	35.5	47.5
DM	6	105	RM30	RM340	6.84	1.74	8.29	99.5	109.5
DM	7	22	RM21078	RM1132	4.06	1.64	9.52	17.5	27.5
DM	7	44	RM1132	RM214	6.18	1.66	9.26	39.5	47.5
DM	7	64	RM11	RM455	4.51	0.81	13.5	59.5	66.5
DM	8	12	RM137	RM408	8.46	1.84	8.62	5.5	19.5
DM	8	116	RM3819	RM25	7.45	1.85	8.33	109.5	122.5
DM	10	9	RM271	RM474	3.78	1.47	8.23	4.5	13.5
DM	10	23	RM474	RM6100	6.33	1.61	9.8	19.5	26.5
DM	10	37	RM6100	RM228	7.86	1.74	8.9	31.5	42.5
DM	10	55	RM228	RM484	6.6	1.9	8.11	49.5	62.5
DM	11	8	RM206	RM144	5.69	1.72	8.74	3.5	13.5
DM	11	53	RM26998	RM209	2.84	1.42	9.9	49.5	56.5
DM	12	43	RM19	RM247	11.57	1.9	7.74	36.5	55.5
PH	1	18	RM490	RM8094	6.26	3.62	-22.2	11.5	22.5
PH	1	113	RM1220	RM84	7.13	3.65	-22.49	107.5	117.5
PH	1	233	RM495	RM128	5.55	3.59	-21.77	230.5	236.5
PH	1	265	RM128	RM431	19.98	3.56	-23.11	259.5	268.5
PH	1	280	RM226	RM5	5.37	3.43	-19.54	275.5	285.5
PH	1	316	RM5	RM212	5.24	3.59	-22.35	309.5	322.5
PH	2	118	RM8080	RM341	6.36	3.66	-22.28	112.5	123.5
PH	3	24	RM156	RM517	7.33	3.64	-22.42	16.5	30.5
PH	3	49	RM517	RM15855	5.52	3.58	-22.11	44.5	51.5
PH	4	69	RM16742	RM307	6.18	3.56	-22.88	64.5	73.5
PH	4	100	RM307	RM261	8.09	3.67	-22.19	92.5	107.5
PH	7	75	RM455	RM118	3.36	3.37	-23.5	71.5	78.5
PH	8	13	RM137	RM408	3.05	3.51	-22.97	12.5	17.5
PH	8	29	RM433	RM1384	9.34	3.39	-22.53	28.5	29.5
PH	8	111	RM3819	RM25	6.21	3.67	-21.87	106.5	115.5
PH	9	17	RM215	RM257	6.45	3.59	-22.76	10.5	24.5
PH	10	58	RM228	RM484	5.1	3.63	-22.35	52.5	61.5
PH	12	64	RM19	RM247	7.67	3.66	-22.27	53.5	64.5
NT	2	107	RM8080	RM341	4.24	6.39	-2.68	104.5	116.5
NT	9	70	RM257	RM316	3.1	6.4	-2.68	56.5	74.5
PW	1	306	RM5	RM212	3.47	7.52	-0.37	296.5	316.5
PW	2	39	RM279	RM6318	2.63	3.25	-0.34	28.5	48.5
PW	3	129	RM231	RM16	3.13	4.58	-0.29	123.5	136.5
PW	4	6	RM551	RM6997	3.25	5.56	-0.31	0	13.5
PW	8	123	RM3819	RM25	4.27	6.13	-0.32	111.5	127
PW	10	23	RM474	RM6100	3.24	4.23	-0.39	13.5	28.5
PW	11	10	RM206	RM144	3.02	5.4	-0.38	0	19.5
PW	12	51	RM19	RM247	3.21	9.25	-0.39	36.5	72.5
GY	1	309	RM5	RM212	2.96	4.64	-3.28	296.5	319.5
GY	3	15	RM156	RM517	2.97	5.17	-3.68	2.5	27.5
GY	3	129	RM231	RM16	2.82	2.67	-2.5	123.5	136.5
GY	8	14	RM137	RM408	3.78	3.9	-4.8	2.5	22.5
GY	8	111	RM3819	RM25	3.98	5.14	-4.06	102.5	120.5
GY	10	36	RM6100	RM228	2.84	3.12	-4.36	28.5	44.5
GY	11	7	RM206	RM144	5.17	4.84	-4.05	0	15.5
GY	12	58	RM19	RM247	3.03	5.9	-3.92	42.5	76.5
BM	1	264	RM128	RM431	5.95	27.11	-6.11	256.5	269.5
BY	1	15	RM490	RM8094	3.22	3.37	-125.45	5.5	27.5
BY	1	286	RM226	RM5	3.05	2.34	-68.88	278.5	295.5
BY	3	17	RM156	RM517	3.16	3.36	-105.28	6.5	28.5
BY	3	129	RM231	RM16	2.63	1.63	-62.22	121.5	136.5
BY	4	8	RM551	RM6997	2.74	1.85	-65.52	0	15.5
BY	8	14	RM137	RM408	5.42	3.05	-136.32	4.5	22.5
BY	8	87	RM44	RM3819	3.5	3.08	-132.55	79.5	93.5
BY	8	108	RM3819	RM25	4.89	3.27	-115.18	101.5	118.5
BY	10	39	RM6100	RM228	3.45	2.9	-139.62	32.5	43.5
BY	10	52	RM228	RM484	3.34	2.77	-142.17	46.5	62.5
BY	11	7	RM206	RM144	4.8	2.89	-103.27	0	14.5
BY	12	57	RM19	RM247	3.97	3.66	-104.38	42.5	77.5
TDM	1	264	RM128	RM431	3.19	12.07	-7.07	255.5	269.5
TDM	11	10	RM206	RM144	3.65	19.05	-9.76	4.5	16.5
HI	3	129	RM231	RM16	3.29	14.83	-3.82	119.5	137.5
HI	4	30	RM470	RM348	2.78	9.61	-5.18	24.5	36.5
PDP	1	87	RM493	RM1220	3.02	2.94	-0.03	77.5	95.5
PDP	1	287	RM226	RM5	4.35	3.07	-0.02	280.5	294.5
PDP	1	309	RM5	RM212	4.41	3.4	-0.03	298.5	320.5
PDP	3	15	RM156	RM517	3.39	3.24	-0.03	5.5	27.5
PDP	3	129	RM231	RM16	4.16	2.3	-0.02	124.5	135.5
PDP	4	8	RM551	RM6997	3.33	2.08	-0.02	1.5	15.5
PDP	4	41	RM348	RM3276	3.05	1.45	-0.06	39.5	45.5
PDP	5	15	RM13	RM122	3.01	1.45	-0.06	12.5	18.5
PDP	5	24	RM122	RM178	3.02	1.44	-0.06	20.5	25.5
PDP	8	14	RM137	RM408	4.6	2.68	-0.04	2.5	22.5
PDP	8	113	RM3819	RM25	4.98	3.38	-0.03	103.5	122.5
PDP	10	35	RM6100	RM228	3.46	2.21	-0.03	28.5	44.5
PDP	11	6	RM206	RM144	5.73	3.31	-0.03	0	13.5
PDP	12	49	RM19	RM247	4.33	3.76	-0.03	38.5	67.5

## Sheet: Supp Table 10
Supplementary Table 10. QTLs for yield traits based on composite interval mapping (CIM) detected using QTL IciMapping 3.2 in multiple environments
TraitName	Chromosome	Position	LeftMarker	RightMarker	LOD	PVE(%)	Add
BM_14	1	269	RM128	RM431	3.55	15.092	-3.94
BM_15	1	263	RM128	RM431	5.173	22.732	-6.347
BM_16	1	264	RM128	RM431	8.492	33.262	-6.845
BM_M	1	264	RM128	RM431	5.948	27.111	-6.109
BM_14	11	13	RM206	RM144	2.689	16.077	-5.175
BY_15	8	19	RM137	RM408	5.351	22.889	-176.368
BY_M	8	13	RM137	RM408	2.793	10.854	-100.288
BY_16	11	5	RM206	RM144	5.51	17.427	-125.932
BY_M	11	7	RM206	RM144	4.804	15.915	-103.266
DFF_14	3	161	RM16	RM55	7.548	16.602	4.434
DFF_15	3	159	RM16	RM55	4.552	16.161	5.864
DFF_16	3	159	RM16	RM55	6.237	18.201	5.17
DFF_M	3	159	RM16	RM55	6.415	18.282	5.174
DFF_14	7	48	RM214	RM11	8.5	15.824	8.383
DFF_15	7	48	RM214	RM11	6.068	14.231	10.797
DFF_16	7	48	RM214	RM11	7.4	16.322	9.55
DFF_M	7	48	RM214	RM11	7.503	16.348	9.538
DFF_14	10	3	RM271	RM474	3.321	6.787	3.201
DFF_14	12	40	RM19	RM247	12.718	28.756	5.574
DFF_15	12	40	RM19	RM247	6.682	20.535	6.163
DFF_16	12	40	RM19	RM247	9.898	26.276	5.854
DFF_M	12	40	RM19	RM247	10.158	26.301	5.848
DM_14	3	161	RM16	RM55	5.593	14.998	4.126
DM_15	3	159	RM16	RM55	4.506	16.07	5.84
DM_16	3	159	RM16	RM55	5.754	17.496	5.016
DM_M	3	159	RM16	RM55	5.753	17.501	5.016
DM_14	7	48	RM214	RM11	7.459	15.327	8.215
DM_15	7	48	RM214	RM11	6.048	14.211	10.773
DM_16	7	48	RM214	RM11	7.209	16.161	9.429
DM_M	7	48	RM214	RM11	7.209	16.157	9.429
DM_14	10	3	RM271	RM474	3.162	7.306	3.309
DM_14	12	38	RM19	RM247	10.688	27.77	5.111
DM_15	12	40	RM19	RM247	6.661	20.526	6.15
DM_16	12	40	RM19	RM247	9.657	26.328	5.8
DM_M	12	40	RM19	RM247	9.655	26.333	5.801
HI_16	10	30	RM6100	RM228	3.077	14.899	-6.279
HI_M	4	30	RM470	RM348	2.783	14.881	-5.178
NT_16	2	112	RM8080	RM341	2.926	10.29	-1.846
NT_16	1	18	RM490	RM8094	4.005	1.497	-2.07
NT_16	1	204	RM237	RM495	3.409	1.486	-2.13
NT_14	2	107	RM8080	RM341	3.183	15.322	-2.725
NT_15	2	107	RM8080	RM341	3.693	13.066	-2.447
NT_16	2	112	RM8080	RM341	5.027	1.283	-2.337
NT_M	2	107	RM8080	RM341	4.243	14.192	-2.677
NT_16	7	73	RM455	RM118	2.786	1.182	-2.431
NT_16	9	18	RM215	RM257	2.83	1.444	-2.075
NT_16	9	63	RM257	RM316	4.178	1.368	-2.275
NT_14	11	48	RM224	RM116	2.587	7.495	0.72
NT_16	12	67	RM19	RM247	3.757	1.492	-2.117
PDP_14	1	90	RM493	RM1220	2.689	6.805	-0.023
PDP_M	1	313	RM5	RM212	2.55	11.685	-0.025
PDP_14	3	126	RM231	RM16	2.555	4.283	-0.018
PDP_14	8	17	RM137	RM408	3.901	11.457	-0.048
PDP_15	8	3	RM137	RM408	3.833	16.042	-0.024
PDP_M	8	16	RM137	RM408	3.626	9.584	-0.033
PDP_15	11	7	RM206	RM144	4.532	22.094	-0.027
PDP_16	11	5	RM206	RM144	4.226	17.633	-0.031
PDP_M	11	6	RM206	RM144	5.73	15.468	-0.031
PDP_14	12	53	RM19	RM247	2.763	10.004	-0.029
PH_14	1	263	RM128	RM431	18.895	44.112	-24.91
PH_15	1	265	RM128	RM431	18.147	49.472	-21.03
PH_16	1	266	RM128	RM431	24.457	38.742	-26.13
PH_M	1	265	RM128	RM431	22.982	46.779	-23.37
PH_14	1	288	RM226	RM5	4.886	11.956	-11.642
PH_M	1	289	RM226	RM5	3.343	6.589	-7.436
PH_16	4	8	RM551	RM6997	3.058	4.282	-8.073
PH_16	4	53	RM17499	RM16742	5.008	7.294	21.872
PH_M	4	53	RM17499	RM16742	3.712	6.51	18.434
PH_16	9	70	RM257	RM316	3.712	6.655	23.852
PH_16	11	17	RM206	RM144	4.016	5.91	-13.169
PW_14	11	22	RM144	RM1341	4.697	13.947	-0.448
PW_16	8	123	RM3819	RM25	2.599	12.361	-0.31
PW_M	11	18	RM206	RM144	2.68	15.406	-0.315
TDM_15	1	262	RM128	RM431	3.202	15.963	-8.132
TDM_16	1	264	RM128	RM431	4.697	19.991	-7.857
TDM_M	1	264	RM128	RM431	3.191	15.18	-7.066
TDM_14	11	10	RM206	RM144	3.015	10.169	-10.22
TDM_15	11	11	RM206	RM144	4.173	12.264	-9.23
TDM_16	11	9	RM206	RM144	3.632	14.155	-8.03
TDM_M	11	10	RM206	RM144	4.455	15.936	-8.79
GY_14	8	17	RM137	RM408	3.736	16.467	-6.474
GY_15	8	0	RM137	RM408	2.92	8.982	-2.599
GY_15	11	10	RM206	RM144	4.515	23.295	-4.13
GY_16	11	6	RM206	RM144	4.37	15.985	-4.231
GY_M	11	7	RM206	RM144	5.168	18.926	-4.054

## Sheet: Supp Table 11
Supplementary table 11. Flanking markers of QTLs identified in this study and previous studies
Linked marker	QTL	Population	Trait	Reference
RM5	bm1.1	BC2F2	Vegetative biomass	Swamy et al., 2014
	qNT1.1	BILs	number of productive tillers per plant	Malathi et al., 2017
RM11	qFg7, qYP7	F2 and F3 mapping population	Filled grains per panicle, Yield per plant	Tian et al. 2006
	qHd7	F2:3	Heading date	Lin et al. 2011
	qHD7	TILs BILs	Heading date	Pinson et al. 2012
	qTGP-4	RILs	Total grains per plant	Yang et al., 2015
	qHI7.1	F5 mapping population	Harvest index	Sahu et al., 2017
RM16	gN3.1	BC2 test cross family	Grain number per plant	Pradeep reddy et al., 2005
	qtgw3a	RILs	Thousand grain weight	Bai et al., 2011
	qPL3-5, qTGW3-4, qYLD3-1	RILs	panicle length, thousand grain weight, yield per plant	Balram et al. 2012
	qFLW3.4	F5 mapping population	Flag leaf width	sahu et al., 2017
		Genotypes	Yield per plant	Preethi et al., 2017
	qplyd3.1	ILs	Plot yield	Haritha et al., 2018
RM19	qYd12	CSSLs	Yield per plant	Tong et al. 2006
	-	RILs	Grain width	Zhang et al. 2014
	nt12.1	BC2F2	Number of tillers per plant	Swamy et al., 2014
	qSF12.2	F2, F3 and RILs	Spikelet fertility	Vemireddy et al. 2015
	qTGW-8a	RILs	Thousand grain weight	Yang et al., 2015
		Genotypes	1000 grain weight	Preethi et al., 2017
RM55	qPn3a	CSSLs	Panicle pnumber per plant	Tong et al. 2006
	qFLW3-2	RILs	Flag leaf width	Balram et al. 2012
	nt3.1	BC2F2	Number of tillers per plant	Swamy et al., 2014
	GY3.1	BC2F2	Yield per plant	Swamy et al., 2014
RM128		ILs	days to fifty percent flowering	Prasanth et al., 2016
	qph1.2	ILs	Plant height	Haritha et al., 2018
RM137
RM144	qPL11-2, qYLD2-1	RILs	panicle length, yield per plant	Balram et al. 2012
RM206	QPl11.1b, QS11		Panicle length, Panicle grain sterility	Ahamadi et al. 2008
	qSSD-11-1, qPSTE11-1	RILs	Spikelet setting density, percent sterility	Balram et al. 2012
	qPh11.2		Plant height	Anuradha et al. 2013
	Nt11.1, GY11.1	BC2F2	Number of productive tillers, Yield per plant	Swamy et al., 2014
	-	RILs	1000 grain weight	Zhang et al. 2014
			Panicle diameter	Lim et al., 2014
	-		Seed shattering	Subudhi et al. 2015
RM212	sf1.1	BC2 test cross family	spikelet fertility	Pradeep reddy et al., 2005
	qHD1	F2 mapping population	Headding date	Zhang et al., 2010
		IR20/Nootripathu-RILs	Drought resistance	Kanagaraj et al., 2010
	qES-12, qNSP-12	F2:4	Empty spikelet number per panicle, Grain number	Rabiei Babak, et al., 2015
RM214	qPH7	RILs	Plant height	Wang et al., 2013
	qHD7	RILs	Heading date	Zhao et al., 2016
		Genotypes	Aroma, Plant height	Preethi et al., 2017
	qDFF7-1	RILs	days to fifty percent flowering	Balram et al. 2012
RM226	qPH1.1, qNT1.1	BILs	Plant height, number of tillers per plant	Malathi et al., 2017
	qph1.1, qph1.2	ILs	Plant height	Haritha et al., 2018
RM247	qYd12	CSSLs	Yield per plant	Tong et al. 2006
	-		Heading date	Yasui et al. 2010
	Nt12.2	BC2F2	Number of productive tillers per plant	Swamy et al., 2014
RM341	nfg12.1, GY12.1	BC2F2	Number of filled grains per plant, yield per plant	Swamy et al., 2014
RM348	gw4.2	BC2F2	Thousand grain weight	Swamy et al., 2014
RM431	ph1.1	BC2F2	Plant height	Swamy et al., 2014
	qPH1.1	BILs	Plant height	Haritha et al., 2018
	qph1.1	ILs	Plant height
RM470	qSD4	RILs	Spikelet density	Zhao et al., 2016
RM8080	qDFF2.1, qDM2.1	BILs	days to fifty percent flowering	Malathi et al., 2017
RM17499	Xa30	F2 and BILs	blight resistance	Cheema et al., 2008
